# Supplementary material for: Smart Magnetic Nanocarriers for Multi-Stimuli On-Demand Drug Delivery
Source: Nanomaterials (Basel). 2022 Jan 18;12(3):303. doi: 10.3390/nano12030303 (PMC8840331; doi:10.3390/nano12030303)
Supplement: Supplementary file 1 [file nanomaterials-12-00303-s001.zip]

Archive with 2 entries (1 files):
- DONEupdate2-nanomaterials-1429042-supplementary/
- DONEupdate2-nanomaterials-1429042-supplementary/DONEupdate2-nanomaterials-1429042-supplementary.pdf
